# Supplementary material for: Exploring changes in family routines and family quality of life among Israeli families during the COVID-19 pandemic
Source: PeerJ. 2025 Jul 3;13:e19587. doi: 10.7717/peerj.19587 (PMC12229148; doi:10.7717/peerj.19587)
Supplement: Supplemental Information 2 [file peerj-13-19587-s002.sps]

* Encoding: UTF-8.


Table 1:

FACTOR
  /VARIABLES FRI_routineK_Q1 FRI_routineK_Q2 FRI_routineK_Q3 FRI_routineK_Q4 FRI_routineK_Q5 FRI_routineK_Q6 
    FRI_routineK_Q7 FRI_routineK_Q8 FRI_routineK_Q9 FRI_routineK_Q10 FRI_routineK_Q11 FRI_routineK_Q12 FRI_routineK_Q13 FRI_routineK_Q14 FRI_routineK_Q15 
    FRI_routineK_Q16     FRI_routineK_Q17 FRI_routineK_Q18 FRI_routineK_Q19 FRI_routineK_Q20 FRI_routineK_Q21 FRI_routineK_Q22 FRI_routineK_Q23 FRI_routineK_Q24 FRI_routineK_Q25 
    FRI_routineK_Q26   FRI_routineK_Q27 FRI_routineK_Q28
  /MISSING LISTWISE 
  /ANALYSIS FRI_routineK_Q1 FRI_routineK_Q2 FRI_routineK_Q3 FRI_routineK_Q4 FRI_routineK_Q5 FRI_routineK_Q6 
    FRI_routineK_Q7 FRI_routineK_Q8 FRI_routineK_Q9 FRI_routineK_Q10 FRI_routineK_Q11 FRI_routineK_Q12 FRI_routineK_Q13 FRI_routineK_Q14 FRI_routineK_Q15 
    FRI_routineK_Q16     FRI_routineK_Q17 FRI_routineK_Q18 FRI_routineK_Q19 FRI_routineK_Q20 FRI_routineK_Q21 FRI_routineK_Q22 FRI_routineK_Q23 FRI_routineK_Q24 FRI_routineK_Q25 
    FRI_routineK_Q26   FRI_routineK_Q27 FRI_routineK_Q28
  /PRINT UNIVARIATE INITIAL KMO EXTRACTION ROTATION
  /FORMAT SORT BLANK(.35)
  /PLOT EIGEN
  /CRITERIA FACTORS(3) ITERATE(25)
  /EXTRACTION PC
  /CRITERIA ITERATE(25) DELTA(0)
  /ROTATION OBLIMIN
  /METHOD=CORRELATION.

Table 2:

T-TEST PAIRS=FRI_routineB_Q1 FRI_routineB_Q2 FRI_routineB_Q3 FRI_routineB_Q4 FRI_routineB_Q5 
    FRI_routineB_Q6 FRI_routineB_Q7 FRI_routineB_Q8 FRI_routineB_Q9 FRI_routineB_Q10 FRI_routineB_Q11 FRI_routineB_Q12 FRI_routineB_Q13 FRI_routineB_Q14 
    FRI_routineB_Q15   FRI_routineB_Q16 FRI_routineB_Q17 FRI_routineB_Q18 FRI_routineB_Q19 FRI_routineB_Q20 FRI_routineB_Q21 FRI_routineB_Q22 FRI_routineB_Q23 FRI_routineB_Q24 
    FRI_routineB_Q25  FRI_routineB_Q26 FRI_routineB_Q27 FRI_routineB_Q28  WITH 
    FRI_routineK_Q1 FRI_routineK_Q2 FRI_routineK_Q3 FRI_routineK_Q4 FRI_routineK_Q5 FRI_routineK_Q6 
    FRI_routineK_Q7 FRI_routineK_Q8 FRI_routineK_Q9 FRI_routineK_Q10 FRI_routineK_Q11 FRI_routineK_Q12 FRI_routineK_Q13 FRI_routineK_Q14 FRI_routineK_Q15 
    FRI_routineK_Q16     FRI_routineK_Q17 FRI_routineK_Q18 FRI_routineK_Q19 FRI_routineK_Q20 FRI_routineK_Q21 FRI_routineK_Q22 FRI_routineK_Q23 FRI_routineK_Q24 FRI_routineK_Q25 
    FRI_routineK_Q26   FRI_routineK_Q27 FRI_routineK_Q28 (PAIRED)
  /CRITERIA=CI(.9500)
  /MISSING=ANALYSIS.


T-TEST PAIRS=FRI_importantB_Q1 FRI_importantB_Q2 FRI_importantB_Q3 FRI_importantB_Q4 FRI_importantB_Q5 
    FRI_importantB_Q6 FRI_importantB_Q7 FRI_importantB_Q8 FRI_importantB_Q9 FRI_importantB_Q10 FRI_importantB_Q11 FRI_importantB_Q12 FRI_importantB_Q13 FRI_importantB_Q14 
    FRI_importantB_Q15   FRI_importantB_Q16 FRI_importantB_Q17 FRI_importantB_Q18 FRI_importantB_Q19 FRI_importantB_Q20 FRI_importantB_Q21 FRI_importantB_Q22 FRI_importantB_Q23 FRI_importantB_Q24 
    FRI_importantB_Q25  FRI_importantB_Q26 FRI_importantB_Q27 FRI_importantB_Q28  WITH 
    FRI_importantK_Q1 FRI_importantK_Q2 FRI_importantK_Q3 FRI_importantK_Q4 FRI_importantK_Q5 FRI_importantK_Q6 
    FRI_importantK_Q7 FRI_importantK_Q8 FRI_importantK_Q9 FRI_importantK_Q10 FRI_importantK_Q11 FRI_importantK_Q12 FRI_importantK_Q13 FRI_importantK_Q14 FRI_importantK_Q15 
    FRI_importantK_Q16     FRI_importantK_Q17 FRI_importantK_Q18 FRI_importantK_Q19 FRI_importantK_Q20 FRI_importantK_Q21 FRI_importantK_Q22 FRI_importantK_Q23 FRI_importantK_Q24 FRI_importantK_Q25 
    FRI_importantK_Q26   FRI_importantK_Q27 FRI_importantK_Q28 (PAIRED)
  /CRITERIA=CI(.9500)
  /MISSING=ANALYSIS.


RELIABILITY
  /VARIABLES=FRI_routineK_Q3 FRI_routineK_Q10 FRI_routineK_Q6 FRI_routineK_Q8 FRI_routineK_Q1 
    FRI_routineK_Q4 FRI_routineK_Q11 FRI_routineK_Q12 FRI_routineK_Q20 FRI_routineK_Q21
  /SCALE('ALL VARIABLES') ALL
  /MODEL=ALPHA
  /SUMMARY=TOTAL.

RELIABILITY
  /VARIABLES=FRI_routineK_Q14 FRI_routineK_Q13 FRI_routineK_Q23 FRI_routineK_Q9 FRI_routineK_Q7 
    FRI_routineK_Q16 FRI_routineK_Q26 FRI_routineK_Q15 FRI_routineK_Q25   /SCALE('ALL VARIABLES') ALL
  /MODEL=ALPHA
  /SUMMARY=TOTAL.

RELIABILITY
  /VARIABLES=FRI_routineK_Q18 FRI_routineK_Q5 FRI_routineK_Q2 FRI_routineK_Q19 FRI_routineK_Q17
    /SCALE('ALL VARIABLES') ALL
  /MODEL=ALPHA
  /SUMMARY=TOTAL.

compute FRI_M_1_K = mean
(FRI_routineK_Q3, FRI_routineK_Q10, FRI_routineK_Q6, FRI_routineK_Q8, FRI_routineK_Q1, FRI_routineK_Q21, FRI_routineK_Q4,
FRI_routineK_Q12, FRI_routineK_Q11, FRI_routineK_Q20).

compute FRI_M_2_K = mean
(FRI_routineK_Q14, FRI_routineK_Q13, FRI_routineK_Q23, FRI_routineK_Q9, FRI_routineK_Q7, FRI_routineK_Q16, FRI_routineK_Q26,
FRI_routineK_Q15, FRI_routineK_Q25).
EXECUTE.   

compute FRI_M_3_K = mean
(FRI_routineK_Q18, FRI_routineK_Q5, FRI_routineK_Q2, FRI_routineK_Q19, FRI_routineK_Q17).
EXECUTE.   

RELIABILITY
  /VARIABLES=FRI_importantK_Q18 FRI_importantK_Q5 FRI_importantK_Q2 FRI_importantK_Q19 
    FRI_importantK_Q17
  /SCALE('ALL VARIABLES') ALL
  /MODEL=ALPHA
  /SUMMARY=TOTAL.

RELIABILITY
  /VARIABLES=FRI_importantK_Q3 FRI_importantK_Q10 FRI_importantK_Q6 FRI_importantK_Q8 
    FRI_importantK_Q1 FRI_importantK_Q21 FRI_importantK_Q20 FRI_importantK_Q4 FRI_importantK_Q12 
    FRI_importantK_Q11
  /SCALE('ALL VARIABLES') ALL
  /MODEL=ALPHA
  /SUMMARY=TOTAL.

RELIABILITY
  /VARIABLES=FRI_importantK_Q14 FRI_importantK_Q13 FRI_importantK_Q23 FRI_importantK_Q9 
    FRI_importantK_Q7 FRI_importantK_Q16 FRI_importantK_Q26 FRI_importantK_Q15 FRI_importantK_Q25 
  /SCALE('ALL VARIABLES') ALL
  /MODEL=ALPHA
  /SUMMARY=TOTAL.

compute FRI_I_1_K = mean
(FRI_importantK_Q3, FRI_importantK_Q10, FRI_importantK_Q6, FRI_importantK_Q8, FRI_importantK_Q1, FRI_importantK_Q21, FRI_importantK_Q4,
FRI_importantK_Q12, FRI_importantK_Q11, FRI_importantK_Q20).

compute FRI_I_2_K = mean
(FRI_importantK_Q14, FRI_importantK_Q13, FRI_importantK_Q23, FRI_importantK_Q9, FRI_importantK_Q7, FRI_importantK_Q16, FRI_importantK_Q26,
FRI_importantK_Q15, FRI_importantK_Q25).
EXECUTE.   

compute FRI_I_3_K = mean
(FRI_importantK_Q18, FRI_importantK_Q5, FRI_importantK_Q2, FRI_importantK_Q19, FRI_importantK_Q17).
EXECUTE. 


Table 3:

CORRELATIONS
  /VARIABLES=FRI_M_1_K FRI_M_2_K FRI_M_3_K  FRI_I_1_K FRI_I_2_K FRI_I_3_K 
  /PRINT=TWOTAIL NOSIG
  /STATISTICS DESCRIPTIVES
  /MISSING=PAIRWISE.

CORRELATIONS
  /VARIABLES=   FQL_K_total_M FQL_K_physical_material_M FQL_K_emotional_M FQL_K_Parenting_M 
    FQL_K_familiy_interaction_M
  /PRINT=TWOTAIL NOSIG
  /STATISTICS DESCRIPTIVES
  /MISSING=PAIRWISE.


CORRELATIONS
  /VARIABLES=FRI_M_1_K FRI_M_2_K FRI_M_3_K FRI_I_1_K FRI_I_2_K FRI_I_3_K with  FQL_K_total_M FQL_K_physical_material_M FQL_K_emotional_M FQL_K_Parenting_M 
    FQL_K_familiy_interaction_M
  /PRINT=TWOTAIL NOSIG
  /STATISTICS DESCRIPTIVES
  /MISSING=PAIRWISE.

Table 4:

REGRESSION
  /MISSING LISTWISE
  /STATISTICS COEFF OUTS R ANOVA CHANGE
  /CRITERIA=PIN(.05) POUT(.10)
  /NOORIGIN 
  /DEPENDENT FQL_K_total_M   
   /METHOD=STEPWISE   FRI_M_1_K FRI_M_2_K FRI_M_3_K FRI_I_1_K FRI_I_2_K FRI_I_3_K 
    /SCATTERPLOT=(*ZRESID ,*ZPRED)
  /RESIDUALS HISTOGRAM(ZRESID) NORMPROB(ZRESID).


 
